# Supplementary material for: Duplication and Diversification of REPLUMLESS – A Case Study in the Papaveraceae
Source: Front Plant Sci. 2018 Dec 12;9:1833. doi: 10.3389/fpls.2018.01833 (PMC6299025; doi:10.3389/fpls.2018.01833)
Supplement: TABLE S2 — Primers used for the in situ hybridization analyses in the four RPL homologs. [file Table_2.xlsx]

## Sheet: Sheet 1
Gene	Primer seqeunce
BofrRPL123 Fwd as	CTTCCAGAACGTGCAGTAGCT
BofrRPL1 Rev as	CTTAATACGACTCACTATAGGGGTGTTTCTGGAAGTTAGAGG
BofrRPL2 Rev as	CTTAATACGACTCACTATAGGGGCAGCATTGCTGATTCCAC
BofrRPL3 Rev as	CTTAATACGACTCACTATAGGGGCACTCTTGTCCGGCACAAGGC
Psom RPL Fwd ISH as	GGTTGTAGTACTTCTTCTTCTCA
Psom RPL Rev ISH as	CTTAATACGACTCACTATAGGGCAGTCTAATCTATCCTCAGAA
