# Supplementary material for: Duplication and Diversification of REPLUMLESS – A Case Study in the Papaveraceae
Source: Front Plant Sci. 2018 Dec 12;9:1833. doi: 10.3389/fpls.2018.01833 (PMC6299025; doi:10.3389/fpls.2018.01833)
Supplement: TABLE S3 — Developmental landmarks for each stage of flower and fruit development in Papaver somniferum, based on Drea et al. (2007) and our complementary stages. [file Table_3.XLSX]

## Sheet: Sheet1
Stage	Developmental landmarks
Stage 1	Floral meristem is well distinguished. Sepal primordia is initiated (Figure 8A)
Stage 3	Petals, two whorls of stamens and the carpel primordia can be distinguished. (Figure 8B)
Stage 5	Formation of the filament of the stamens. Initiation of the multicarpelate gynoecium (Figure 8C)
Stage 6	Fusion of the multiple carpels (Figure 8D)
Stage 7	Differentiation of the stigma. Ovules developed by parietal placentation (Figure 8E)
Stage 8	Flower in pre-anthesis. Carpel wall formed by a 10-12 cell layer. Initation of the elongation of the stigmas (Figure 8F)
Stage 9	Carpel in anthesis. The carpel wall is the same as in pre-anthetic flowers (Figure 8G)
Stage 10	Young fruit. The stigmas elongate becoming separate from the fruit wall (Figure 8H,I)
Stage 11	Mature fruit. Lignification of the fruit (Figure 8J-L)
Stage 12	Poricidal dehiscence. Which occurs when the fruit is completely lignified the rays of stigmas bend outwards. Some pores and cracks are formed in the carpel allowing seed dispersal (Figure 1AB)
